# Supplementary material for: Ancestrally Duplicated Conserved Noncoding Element Suggests Dual Regulatory Roles of HOTAIR in cis and trans
Source: iScience. 2020 Mar 25;23(4):101008. doi: 10.1016/j.isci.2020.101008 (PMC7139118; doi:10.1016/j.isci.2020.101008)
Supplement: Table S1. Coordinates of CNE in HoxC and HoxD Clusters across Vertebrates, Related to Figure 1 [file mmc2.xls]

## Sheet: TableS1
Table S1. Coordinates of CNE in HoxC and HoxD cluster across vertebrates.
Sequence used for homology search
hg19_chr12:54359708-54359739_HOXC CTAACTTGACCTTCACTTTGTCATGGCGCCCC
hg19_chr2:176969157-176969189_HOXD CTAACTTGACCTTAACTTTGTCAGGGCGCCCC
	Coordinates of CNE homologs		Count	Host Transcript Evidence
	HoxC cluster	HoxD cluster
	Chr:Start-End(Strand)	Chr:Start-End(Strand)	Mismatches	HoxC	HoxD
Primates
Human(hg19)	chr12:54359707-54359739(-)	chr2:176969157-176969189(+)	2	Y	Y
Chimp(panTro4)	chr12:35284661-35284693(+)	chr2B:180579781-180579813(+)	2	Y	Y
Gorilla(gorGor3)	chr12:52012160-52012192(-)	chr2B:64029540-64029572(+)	3	Y	Y
Orangutan(ponAbe2)	chr12:53740632-53740664(-)	chr2b:66260351-66260383(+)	3	Y	Y
Euarchontoglires
Squirrel(speTri2)	JH393322:11187590-11187622(-)	JH393319:5591308-5591340(+)	3
Mouse(mm10)	chr15:102947454-102947486(-)	chr2:74679612-74679644(+)	4	Y	Y
Rat(rn5)	chr7:142349588-142349620(-)	chr3:68068756-68068788(+)	4		Y
GuineaPig(chiLan1)	scaffold_9:45845103-45845135(+)	scaffold_3:14206941-14206973(-)	4
Rabbit(oryCun2)	chr4:37750144-37750176(-)	chr7:115664606-115664638(+)	3
Laurasiatheria
Cow(bosTau8)	chr5:26225443-26225475(+)	chr2:20844410-20844442(-)	2
Dog(canFam3)	chr27:1296692-1296724(+)	chr36:19912089-19912121(+)	3	Y	Y
HedgeHog(eriEur3)	JH835374:2711697-2711729(+)	JH835538:1267467-1267499(+)	4
Afrotheria
Elephant(loxAfr3)	scaffold_2:40399191-40399223(-)	scaffold_3:51280894-51280926(-)	3	NA	NA
Tenrec(echTel2)	JH980427:730939-730971(-)	JH980302:1668675-1668707(+)	4	NA	NA
Manatee(triMan1)	JH594633:22473672-22473704(+)	JH594643:8289255-8289287(-)	3	NA	NA
Mammals
Armadilo(dasNov3)	JH569064:163083-163115(+)	JH575655:3643342-3643374(+)	0
Platypus(ornAna1)	Contig13135:14368-14400(+)	Contig13670:14779-14811(+)	3
Aves
MediumGroundFinch(geoFor1)	--	JH739888:20155410-20155442(+)	-	NA
ZebraFinch(taeGut2)	--	chr7:17035450-17035482(+)	-	NA
Budgegerigar(melUnd1)	--	JH556613:11953860-11953892(-)	-	NA
Chicken(galGal4)	--	chr7:15818298-15818330(-)	-	NA	Y
Turkey(melGal1)	--	chr7:16893541-16893573(-)	-	NA
Sarcopterygii
AmericanAlligator(allMis1)	JH739658:224031-224063(-)	JH736379:590770-590802(-)	3
PaintedTurtle(chrPic2)	JH584844:1113401-1113433(+)	JH584712:2171341-2171373(+)	3
Frog(xenTro3)	GL172862:354043-354075(-)	GL172799:638809-638841(-)	7		Y
Coelacanth(latCha1)	JH126829:1709983-1710015(+)	JH127184:433817-433849(-)	4	Y	Y
Holesti Fish
Spottedgar (lepOcu1)	LG12:15577478-15577509(-)	LG4:15815626-15815646(-)	3
Teleost Fish
Tetraodon(tetNig2)	--	chr2:13442915-13442947(-)	-	N	N
Fugu(fr3)	--	chr1:15039680-15039712(-)	-	N	N
Medaka(oryLat2)	--	chr21:24604991-24605023(+)	-	N	N
AtlanticCod(gadMor1)	--	HE566826:374754-374786(-)	-	N	N
Zebrafish(danRer7)	--	chr9:1970782-1970814(-)	-	N	N
Cartilaginous Fish
ElephantShark(calMal1)	KI636119:205590-205622(-)	KI635868:5106636-5106668(+)	7
Jawless Vertebrates
Lamprey(petMar2)	--	--	-	-	-
Deuterostome
C.Intestinalis(ci2)	--	--	-	-	-
Insect
D.melanogaster(dm6)	--	--	-	-	-
Nematode
C.elegans(ce6)	--	--	-	-	-
