# Supplementary material for: Ancestrally Duplicated Conserved Noncoding Element Suggests Dual Regulatory Roles of HOTAIR in cis and trans
Source: iScience. 2020 Mar 25;23(4):101008. doi: 10.1016/j.isci.2020.101008 (PMC7139118; doi:10.1016/j.isci.2020.101008)
Supplement: Table S2. Summary of Annotation of HoxC Cluster Genes in Aves and Teleosts, Related to Figure 1 [file mmc3.xls]

## Sheet: TableS2
Table S2. Summary of annotation of hoxc cluster genes in aves and telesot.
	hoxa		hoxb		hoxc		hoxd		Annotation		Same	Annotation		Same
	Genes	Chr	Genes	Chr	Genes	Chr	Genes	Chr	hoxc11	hoxc12	Chr	hoxd11	hoxd12	Chr
Aves
ZebraFinch	9	1	5	1	2	2	5	2	NO	NO	NA	YES	YES	YES
Chicken	8	1	9	1	5	5	7	1	YES	YES	Diff	YES	YES	YES
Turkey	4	1	4	2	2	1	5	1	NO	NO	NA	YES	YES	YES
Teleost
Tetraodon	13	2	9	2	11	2	6	1	YES	YES	YES	YES	YES	YES
Fugu	9	3	7	3	6	1	4	1	NO	YES	NA	NO	YES	NA
Atlantic Cod	12	5	9	3	10	1	6	1	YES	YES	YES	YES	YES	YES
Zebrafish	12	2	15	2	15	2	7	1	YES	YES	YES	YES	YES	YES
