# Supplementary material for: Ancestrally Duplicated Conserved Noncoding Element Suggests Dual Regulatory Roles of HOTAIR in cis and trans
Source: iScience. 2020 Mar 25;23(4):101008. doi: 10.1016/j.isci.2020.101008 (PMC7139118; doi:10.1016/j.isci.2020.101008)
Supplement: Table S3. Read Counts on HOTAIR Introns and Exons across ENCODE Cell Types, Related to Figure 2 [file mmc4.xls]

## Sheet: TableS3
Table S3. Read count on HOTAIR intron and exon across ENCODE cell types.
ENCODECellTypes	TotalReads	UnspliedIntronExonBoundaryReads	ExonicReads	IntronicReads	Localization	Library
NhekCytosolPapAlnRep3	580	18	490	72	Cytosol	PolyA
NhekCytosolPapAlnRep4	656	15	584	57	Cytosol	PolyA
Mcf7CytosolPapAlnRep4	820	18	609	193	Cytosol	PolyA
Mcf7CytosolPapAlnRep3	967	17	690	260	Cytosol	PolyA
Helas3CytosolPapAlnRep1	1103	20	797	286	Cytosol	PolyA
Helas3CytosolPapAlnRep2	1637	29	1200	408	Cytosol	PolyA
A549NucleusPapAlnRep4	118	7	50	61	Nucleus	PolyA
A549NucleusPapAlnRep3	205	18	63	124	Nucleus	PolyA
NhekNucleusPapAlnRep3	1937	69	970	898	Nucleus	PolyA
NhekNucleusPapAlnRep4	2322	57	1222	1043	Nucleus	PolyA
Helas3NucleusPapAlnRep1	4691	205	1835	2651	Nucleus	PolyA
Mcf7NucleusPapAlnRep3	6037	295	2871	2871	Nucleus	PolyA
Mcf7NucleusPapAlnRep4	6114	298	2821	2995	Nucleus	PolyA
Helas3NucleusPapAlnRep2	8664	299	3399	4966	Nucleus	PolyA
Gm12878CellTotalAlnRep2	113	0	0	113	WholeCell	PolyA
Monocd14CellPamAlnRep1	114	0	0	114	WholeCell	PolyA
HmecCellPapAlnRep1	149	4	83	62	WholeCell	PolyA
Skmc812190217CellTotalAlnRep2	158	5	47	106	WholeCell	PolyA
A549CellPapAlnRep1	174	3	103	68	WholeCell	PolyA
HmepcCellTotalAlnRep1	175	8	88	79	WholeCell	PolyA
Skmc9011302CellTotalAlnRep1	188	2	70	116	WholeCell	PolyA
A549CellPapAlnRep2	228	5	145	78	WholeCell	PolyA
K562CellTotalAlnRep2	243	1	0	242	WholeCell	PolyA
Hob00902021CellTotalAlnRep2	273	23	85	165	WholeCell	PolyA
K562CellTotalAlnRep1	302	0	0	302	WholeCell	PolyA
HmnccbCellTotalAlnRep2	320	11	109	200	WholeCell	PolyA
HaoafCellTotalAlnRep1	532	0	26	506	WholeCell	PolyA
NhekCellPapAlnRep2	985	27	634	324	WholeCell	PolyA
NhekCellPapAlnRep5	1192	13	866	313	WholeCell	PolyA
NhekCellPapAlnRep1	1320	32	957	331	WholeCell	PolyA
HsmmCellPapAlnRep2	2289	68	1527	694	WholeCell	PolyA
HsmmCellPapAlnRep1	2480	55	1790	635	WholeCell	PolyA
Helas3CellPapAlnRep1	2510	64	1361	1085	WholeCell	PolyA
Helas3CellPapAlnRep2	3951	72	2351	1528	WholeCell	PolyA
BjCellPapAlnRep2	4056	157	2005	1894	WholeCell	PolyA
BjCellPapAlnRep1	4584	175	2719	1690	WholeCell	PolyA
Mcf7CellPapAlnRep2	5662	209	2458	2995	WholeCell	PolyA
Mcf7CellPapAlnRep1	6048	157	2722	3169	WholeCell	PolyA
