# Supplementary material for: Ancestrally Duplicated Conserved Noncoding Element Suggests Dual Regulatory Roles of HOTAIR in cis and trans
Source: iScience. 2020 Mar 25;23(4):101008. doi: 10.1016/j.isci.2020.101008 (PMC7139118; doi:10.1016/j.isci.2020.101008)
Supplement: Table S4. Sequences around CNEs to Design RNA-Oligo, Related to Figure 3 [file mmc5.xls]

## Sheet: TableS4
Table S4	Sequences around CNEs to design RNA-oligo
CNE sequence in bold
RNA-oligo name	Sequence (and label if any)
HOTAIR-Cy5	UGC UAA CUU GAC CUU CAC UUU GUC AUG GCG CCC CCG CCC A-3'-Cy5
HOTAIR	UGC UAA CUU GAC CUU CAC UUU GUC AUG GCG CCC CCG CCC A
Cy5-HOXD	Cy5-AUA CCA GGG GCG CCC UGA CAA AGU UAA GGU CAA GUU AGU G
HOXD	AUA CCA GGG GCG CCC UGA CAA AGU UAA GGU CAA GUU AGU G
