# Supplementary material for: Ancestrally Duplicated Conserved Noncoding Element Suggests Dual Regulatory Roles of HOTAIR in cis and trans
Source: iScience. 2020 Mar 25;23(4):101008. doi: 10.1016/j.isci.2020.101008 (PMC7139118; doi:10.1016/j.isci.2020.101008)
Supplement: Table S5. Concentration of Titrated RNA-Oligo, Related to Figure 3 [file mmc6.xls]

## Sheet: TableS5
Table S5	Concentration of titrated RNA-oligo
Suppl.Table Samples
Condition code	Sample	Ligand = fluorescent probe concentration	Competitor concentration [First tube concentration, diluted over experiment]	Competitor concentration [Kept constant]	Target = oligo prepared as twofold dilutions [starting concentration]
		[Kept constant]
1	Ctrl: HOTAIR-3’Cy5	HOTAIR-3’Cy5	–	–	–
2	Ctrl: HOTAIR-3’Cy5 + 2xHOTAIR	[5 nM]	–	2nM	–
4	HOTAIR-Cy5 + HOXD		–	–	250 nM
5	(HOTAIR-3’Cy5 + 2x HOTAIR) + HOXD		–	2 nM	250 nM
6	HOTAIR-3’Cy5 + (HOTAIRdil + HOXD)		50 nM	–	250 nM
16	(HOTAIR-3’Cy5 + 10x HOTAIR) + HOXD		–	50 nM	250 nM
7	Ctrl: 5’Cy5-HOXD	5’Cy5-HOXD	–	–	–
8	Ctrl: 5’Cy5-HOXD + 2xHOXD	[5 nM]	–	2nM	–
10	5’Cy5-HOXD + HOTAIR		–	–	250 nM
11	(5’Cy5-HOXD + 2x HOXD) + HOTAIR		–	2 nM	250 nM
12	5’Cy5-HOXD + (HOXDdil + HOTAIR)		50 nM	–	250 nM
712	(5’Cy5-HOXD + 10x HOXD) + HOTAIR		–	50 nM	250 nM
