# Supplementary material for: Ancestrally Duplicated Conserved Noncoding Element Suggests Dual Regulatory Roles of HOTAIR in cis and trans
Source: iScience. 2020 Mar 25;23(4):101008. doi: 10.1016/j.isci.2020.101008 (PMC7139118; doi:10.1016/j.isci.2020.101008)
Supplement: Table S6. Roadmap Epigenome Cell Lines Classified into Three Groups Based on HOTAIR Expression, Related to Figure 4 [file mmc7.xls]

## Sheet: TableS6
Table S6: Roadmap Epigenome cell lines classified into three groups based on HOTAIR expression.
HOTAIR-expressed differentiated cells
E055	Epithelial	Foreskin Fibroblast Primary Cells skin01
E056	Epithelial	Foreskin Fibroblast Primary Cells skin01
E117	CRVX.HELAS3.CNCR	HeLa-S3 Cervical Carcinoma Cell Line
E120	MUS.HSMM	HSMM Skeletal Muscle Myoblasts Cells
E057	Epithelial	Foreskin Keratinocyte Primary Cells skin02
E127	BONE.OSTEO	Osteoblast Primary Cells
E006	ES-deriv	H1 Derived Mesenchymal Stem Cells
E005	ES-deriv	H1 BMP4 Derived Trophoblast Cultured Cells
HOTAIR-unexpressed stem cells
E003	ESC	H1-hESC cells
HOTAIR-unexpressed differentiated cells
E004	ES-deriv	H1 BMP4 Derived Mesendoderm Cultured Cells
E007	ES-deriv	H1 Derived Neuronal Progenitor Cultured Cells
E028	Epithelial	Breast variant Human Mammary Epithelial Cells (vHMEC)
E114	LNG.A549.ETOH002.CNCR	A549 EtOH 0.02pct Lung Carcinoma Cell Line
E119	BRST.HMEC	HMEC Mammary Epithelial Primary Cells
E100	Digestive	Gastric
E059	SKIN.PEN.FRSK.MEL.01	Foreskin Melanocyte Primary Cells skin01
E085	Digestive	Fetal Intestine Small
E123	BLD.K562.CNCR	K562 Leukemia Cells
E097	Ovary	Ovary
E084	Digestive	Fetal Intestine Large
E109	Digestive	Small Intestine
E050	HSC & B-cell	Primary hematopoietic stem cells G-CSF-mobilized Female
E082	Brain	Fetal Brain Female
E094	GI.STMC.GAST	Gastric
E098	Pancreas	Pancreas
E116	BLD.GM12878	GM12878 Lymphoblastoid Cells
E118	LIV.HEPG2.CNCR	HepG2 Hepatocellular Carcinoma Cell Line
E122	VAS.HUVEC	HUVEC Umbilical Vein Endothelial Primary Cells
E128	LNG.NHLF	NHLF Lung Fibroblast Primary Cells
