# Supplementary material for: Ancestrally Duplicated Conserved Noncoding Element Suggests Dual Regulatory Roles of HOTAIR in cis and trans
Source: iScience. 2020 Mar 25;23(4):101008. doi: 10.1016/j.isci.2020.101008 (PMC7139118; doi:10.1016/j.isci.2020.101008)
Supplement: Table S7. Enrichment of Transcription Factors (TFs) Bound on HOTAIR CNE and Promoter, Related to Figure 4 [file mmc8.xls]

## Sheet: TableS7
Table S7: Enrichment of transcription factors (TFs) bound on HOTAIR CNE and promoter.
chr	start	end	region	-	strand	chr	start_TFPeak	End_TFPeak	TF	PeakScore	Celllines
chr12	54359507	54360239	HotairCNE	1000	-	chr12	54359825	54360441	CHD1	261	H1-hESC
chr12	54359507	54360239	HotairCNE	1000	-	chr12	54359540	54359800	TCF12	178	H1-hESC
chr12	54359507	54360239	HotairCNE	1000	-	chr12	54359918	54360194	EGR1	319	H1-hESC
chr12	54359507	54360239	HotairCNE	1000	-	chr12	54359520	54359844	SP1	240	H1-hESC
chr12	54359507	54360239	HotairCNE	1000	-	chr12	54359673	54359803	SRF	631	H1-hESC
chr12	54359507	54360239	HotairCNE	1000	-	chr12	54359955	54360245	ZNF143	158	H1-hESC
chr12	54359507	54360239	HotairCNE	1000	-	chr12	54359398	54360436	CTBP2	262	H1-hESC
chr12	54359507	54360239	HotairCNE	1000	-	chr12	54360179	54360920	SUZ12	224	H1-hESC,NT2-D1
chr12	54359507	54360239	HotairCNE	1000	-	chr12	54359205	54365366	EZH2	1000	GM12878,H1-hESC,HepG2,HUVEC,NH-A,NHLF
chr12	54362255	54362956	HotairPromoter	1000	-	chr12	54362190	54362660	POLR2A	204	PANC-1,SK-N-MC
chr12	54362255	54362956	HotairPromoter	1000	-	chr12	54362520	54363116	TCF7L2	426	PANC-1
chr12	54362255	54362956	HotairPromoter	1000	-	chr12	54359205	54365366	EZH2	1000	GM12878,H1-hESC,HepG2,HUVEC,NH-A,NHLF
chr12	54362255	54362956	HotairPromoter	1000	-	chr12	54362041	54362337	GATA3	234	T-47D
chr12	54362255	54362956	HotairPromoter	1000	-	chr12	54361277	54362537	SUZ12	167	H1-hESC,NT2-D1
chr2	176968657	176969389	HoxD11CNE	1000	+	chr2	176969091	176969421	CTCF	526	A549,Fibrobl,Gliobla,HEK293,SK-N-SH_RA
chr2	176968657	176969389	HoxD11CNE	1000	+	chr2	176968367	176975129	EZH2	1000	H1-hESC,HepG2,HMEC,HSMM,HSMMtube,HUVEC,NH-A,NHDF-Ad,NHEK,NHLF
chr2	176968657	176969389	HoxD11CNE	1000	+	chr2	176968464	176968800	POLR2A	382	SK-N-MC
chr2	176968657	176969389	HoxD11CNE	1000	+	chr2	176968988	176969498	POLR2A	471	A549,SK-N-MC,Gliobla
chr2	176968657	176969389	HoxD11CNE	1000	+	chr2	176968889	176969429	EP300	381	A549
chr2	176968657	176969389	HoxD11CNE	1000	+	chr2	176969019	176969197	FOSL2	813	A549
chr2	176968657	176969389	HoxD11CNE	1000	+	chr2	176968813	176969389	TCF12	356	A549
chr2	176968657	176969389	HoxD11CNE	1000	+	chr2	176969043	176969353	SUZ12	96	H1-hESC
chr2	176968657	176969389	HoxD11CNE	1000	+	chr2	176968819	176969335	TCF7L2	185	HEK293
chr2	176968657	176969389	HoxD11CNE	1000	+	chr2	176968726	176969412	KAP1	329	HEK293,U2OS
