# Supplementary material for: Ancestrally Duplicated Conserved Noncoding Element Suggests Dual Regulatory Roles of HOTAIR in cis and trans
Source: iScience. 2020 Mar 25;23(4):101008. doi: 10.1016/j.isci.2020.101008 (PMC7139118; doi:10.1016/j.isci.2020.101008)
Supplement: Table S8. Expression Levels of HOTAIR CNE, Promoter, and Distal Promoter across FANTOM5 Samples, Related to Figure 5 [file mmc9.xls]

## Sheet: TableS8
Table S8. Expression level of HOTAIR CNE and promoters across FANTOM5 samples.
CellLines	HotairCNE	HotairPromoter	HotairDistalPromoter
thymic_carcinoma_cell_line:Ty-82.CNhs14139.10803-111A2	30.4203	65.3784	3.52943
anaplastic_squamous_cell_carcinoma_cell_line:RPMI_2650.CNhs11889.10805-111A4	27.0834	8.63282	8.12501
Myoblast_differentiation_to_myotubes_day04_Duchenne_Muscular_Dystrophy	12.1681	12.299	1.70092
synovial_sarcoma_cell_line:HS-SY-II.CNhs11244.10441-106E9	11.4788	21.5956	5.6421
Myoblast_differentiation_to_myotubes_day12_Duchenne_Muscular_Dystrophy	10.1772	9.99862	0.178547
Myoblast_differentiation_to_myotubes_day03_Duchenne_Muscular_Dystrophy	9.57464	11.9683	0.828574
Myoblast_differentiation_to_myotubes_day06_Duchenne_Muscular_Dystrophy	8.82344	8.59719	0.678726
Myoblast_differentiation_to_myotubes_day10_Duchenne_Muscular_Dystrophy	7.87918	7.87919	1.57583
Myoblast_differentiation_to_myotubes_day04_control	7.25976	7.3942	1.07552
Myoblast_differentiation_to_myotubes_day08_Duchenne_Muscular_Dystrophy	7.15724	7.26568	0.759101
Myoblast_differentiation_to_myotubes_day08_control	6.77128	4.06276	1.62511
Myoblast_differentiation_to_myotubes_day01_control	6.70502	8.65165	2.16291
Myoblast_differentiation_to_myotubes_day00_Duchenne_Muscular_Dystrophy	6.46354	2.30208	1.23958
Fibroblast_skin_walker_warburg	6.22247	9.87012	0.858272
Myoblast_differentiation_to_myotubes_day02_Duchenne_Muscular_Dystrophy	5.36296	6.01843	0.774649
osteosarcoma_cell_line:HS-Os-1.CNhs11290.10558-107I9	5.31048	1.2644	2.78168
Myoblast_differentiation_to_myotubes_day01_Duchenne_Muscular_Dystrophy	5.15176	8.04178	1.00522
rhabdomyosarcoma_cell_line:KYM-1.CNhs11877.10787-110H4	4.90892	4.04264	1.87694
Myoblast_differentiation_to_myotubes_day02_control	4.54831	6.40133	1.17919
glioblastoma_cell_line:T98G.CNhs11272.10485-107A8	4.21675	1.22422	3.12855
Myoblast_differentiation_to_myotubes_day12_control	4.21364	3.04318	0.234091
rhabdomyosarcoma_cell_line:RMS-YM.CNhs11269.10477-106I9	3.99914	9.19803	5.39884
Ewing's_sarcoma_cell_line:Hs_863.T.CNhs11836.10705-109H3	3.77785	2.93833	0.839522
Skeletal_muscle_cells_differentiated_into_Myotubes_multinucleated	3.6675	3.19208	1.01875
Myoblast_differentiation_to_myotubes_day03_control	3.58488	6.48035	0.96516
Skeletal_Muscle_Satellite_Cells	3.49648	3.98333	2.87685
Smooth_Muscle_Cells_Umbilical_artery	3.06971	9.97656	1.15114
Smooth_Muscle_Cells_Umbilical_Artery	3.0678	7.53801	0.788862
Myoblast_differentiation_to_myotubes_day00_control	3.06205	11.8108	0.437436
Myoblast_differentiation_to_myotubes_day06_control	3.05534	2.23275	0.587565
penis_adult.CNhs12850.10200-103F2	2.91042	0.793752	0.793752
Wilms'_tumor_cell_line:G-401.CNhs11892.10809-111A8	2.89832	2.46357	1.44916
neuroepithelioma_cell_line:SK-N-MC.CNhs11853.10728-110A8	2.85884	15.7236	12.8648
Myoblast_differentiation_to_myotubes_day10_control	2.81173	2.49932	0.937243
gall_bladder_carcinoma_cell_line:TGBC14TKB.CNhs11256.10470-106I2	2.66414	1.2296	1.63947
neuroectodermal_tumor_cell_line:FU-RPNT-2.CNhs11753.10663-109C6	2.1708	5.09665	3.49215
mixed_mullerian_tumor_cell_line:HTMMT.CNhs11944.10689-109F5	2.01418	2.01418	1.00709
glioblastoma_cell_line_A172_tech_rep	1.99065	7.00707	5.33493
neuroectodermal_tumor_cell_line:FU-RPNT-1.CNhs11744.10637-108I7	1.72277	14.9881	6.89109
Smooth_Muscle_Cells_Umbilical_Vein	1.47242	5.28734	0.602355
Mesenchymal_Stem_Cells_amniotic_membrane	1.44254	0.480846	0
Myoblast	1.40605	4.53772	1.72561
optic_nerve	1.40304	0	0.701522
smooth_muscle_adult_pool1.CNhs11755.10048-101G3	1.37865	0.45955	0.229775
Skeletal_Muscle_Cells	1.28172	1.5536	1.04868
Adipocyte_subcutaneous	1.1394	0.976626	0.325542
breast_carcinoma_cell_line:MDA-MB-453.CNhs10736.10419-106C5	1.11707	7.44713	7.1989
Mesenchymal_Stem_Cells_umbilical	1.11189	1.94581	1.38987
spinal_cord_fetal	1.05831	0.352769	0
alveolar_cell_carcinoma_cell_line:SW_1573.CNhs11838.10708-109H6	1.03233	0	4.81753
H9_Embryoid_body_cells_melanocytic_induction_day41	1.02534	0.31549	0.31549
Schwann_Cells	0.962829	0.412641	0.550188
Mesenchymal_stem_cells_umbilical	0.932464	1.86493	1.86493
colon_carcinoma_cell_line:COLO-320.CNhs10737.10420-106C6	0.932445	2.79733	9.63526
embryonic_pancreas_cell_line:1B2C6.CNhs11731.10604-108F1	0.908405	0	0.908405
lymphoma_malignant_hairy_B-cell_cell_line:MLMA.CNhs11935.10775-110G1	0.880812	0.440406	3.67005
astrocytoma_cell_line:TM-31.CNhs10742.10425-106D2	0.857292	0	0.285764
tenocyte	0.815759	0.233074	1.16537
hepatoblastoma_cell_line:HuH-6.CNhs11742.10633-108I3	0.808134	0	0
malignant_trichilemmal_cyst_cell_line:DJM-1.CNhs10730.10412-106B7	0.791457	0	3.16582
signet_ring_carcinoma_cell_line:Kato_III.CNhs10753.10436-106E4	0.716565	11.465	6.87902
H9_Embryoid_body_cells_melanocytic_induction_day34	0.699504	0.349752	0.233168
neuroectodermal_tumor_cell_line:TASK1.CNhs11866.10774-110F9	0.628068	6.07132	0.628068
mesothelioma_cell_line:Mero-48a.CNhs13068.10852-111F6	0.530414	0	1.32604
cord_blood_derived_cell_line:COBL-a_24h_infection-C.CNhs11049.10452-106G2	0.480273	0	0.320182
Chondrocyte_re_diff	0.472242	0	0.708363
skeletal_muscle_adult_pool1.CNhs10629.10023-101D5	0.470991	0.313994	0.156997
uterus_adult_pool1.CNhs11676.10100-102D1	0.452895	0.754825	0
mesothelioma_cell_line:Mero-83.CNhs13070.10854-111F8	0.43783	3.50264	2.40807
skin_fetal	0.413779	2.89645	0.413779
testis_adult_pool2.CNhs12998.10096-102C6	0.40702	0	1.42457
Mesenchymal_stem_cells_adipose	0.403383	0	1.21015
Mesenchymal_Stem_Cells_adipose	0.400448	0	0
293SLAM_rinderpest_infection_12hr	0.39192	1.76364	1.04512
uterus_fetal	0.388385	0.388385	0.388385
mesothelioma_cell_line:ONE58.CNhs13075.10858-111G3	0.377385	0	1.13216
testis_adult_pool1.CNhs10632.10026-101D8	0.373867	0.149547	0.672961
Nucleus_Pulposus_Cell	0.353576	0.088394	0.530364
H9_Embryoid_body_cells_melanocytic_induction_day30	0.33992	0.0849801	0.16996
spindle_cell_sarcoma_cell_line:Hs_132.T.CNhs11857.10737-110B8	0.33086	0.992579	0.99258
cervix_adult_pool1.CNhs10618.10013-101C4	0.330704	0	0.0826761
pancreatic_carcinoma_cell_line:NOR-P1.CNhs11832.10698-109G5	0.324531	0	0
mesenchymal_stem_cells_adipose_derived_adipogenic_induction_day14	0.322118	0	0.644236
somatostatinoma_cell_line:QGP-1.CNhs11869.10781-110G7	0.319492	0	5.75085
293SLAM_rinderpest_infection_24hr	0.316059	1.05353	0.842824
mesenchymal_stem_cells_adipose_derived_adipogenic_induction_day01	0.314902	0	0
neuroblastoma_cell_line:NB-1.CNhs11284.10539-107G8	0.311682	1.09089	0
adipose_tissue_adult_pool1.CNhs10615.10010-101C1	0.303246	0.303246	0.303246
epitheloid_carcinoma_cell_line_HelaS3_ENCODE	0.301746	1.05611	12.5225
medulla_oblongata_newborn	0.300847	0	0
mesenchymal_stem_cells_adipose_derived_adipogenic_induction_00hr30min	0.295061	0	0.885183
Mesenchymal_Stem_Cells_Whartons_Jelly	0.294368	1.32466	0
spinal_cord_newborn	0.284439	0	0
mesothelioma_cell_line:Mero-41.CNhs13067.10851-111F5	0.27739	0	1.94173
H9_Embryoid_body_cells_melanocytic_induction_day21	0.273645	0.205234	0.889347
ductus_deferens_adult.CNhs12846.10196-103E7	0.271755	0	0
glassy_cell_carcinoma_cell_line:HOKUG.CNhs11824.10688-109F4	0.267359	0	2.40623
mesothelioma_cell_line:Mero-95.CNhs13073.10856-111G1	0.262177	0	3.14612
chorionic_membrane_cells	0.259444	0.454027	0.259444
Melanocyte_light	0.251665	0	0.50333
cord_blood_derived_cell_line:COBL-a_24h_infection.CNhs11050.10453-106G3	0.251192	0.125596	1.25596
Mesenchymal_Stem_Cells_bone_marrow	0.237586	0.633563	1.34632
H9_Embryoid_body_cells_melanocytic_induction_day24	0.233871	0.155914	0.23387
skeletal_muscle_soleus_muscle	0.227041	0.454082	0.227041
pagetoid_sarcoma_cell_line:Hs_925.T.CNhs11856.10732-110B3	0.221289	0	0.442578
293SLAM_rinderpest_infection_06hr	0.220601	1.69127	0.441202
Fibroblast_skin_normal	0.218184	0.72728	1.01819
kidney_fetal_pool1.CNhs10652.10045-101F9	0.217599	0.290132	2.03092
maxillary_sinus_tumor_cell_line:HSQ-89.CNhs10732.10414-106B9	0.217009	0	1.73607
mesenchymal_stem_cells_adipose_derived_adipogenic_induction_01hr00min	0.206936	0	0.206936
testicular_germ_cell_embryonal_carcinoma_cell_line:NEC15.CNhs12362.10593-108D8	0.204782	0	0.307173
Perineurial_Cells	0.20372	0.339533	0
H9_Embryoid_body_cells_melanocytic_induction_day18	0.200948	0.0669828	0.267931
Saos-2_osteosarcoma_treated_with_ascorbic_acid_and_BGP_01hr40min	0.200195	0	1.86849
Renal_Glomerular_Endothelial_Cells	0.198427	0	0.198427
Urothelial_Cells	0.193531	0	0.580593
Osteoblast	0.19252	0.385039	0.898424
neuroblastoma_cell_line:NBsusSR.CNhs11818.10607-108F4	0.189386	0.378772	0.189386
Saos-2_osteosarcoma_treated_with_ascorbic_acid_and_BGP_04hr	0.187737	0	2.62832
Renal_Mesangial_Cells	0.184659	0	1.10795
gastric_adenocarcinoma_cell_line:MKN45.CNhs11819.10612-108F9	0.182401	0	6.38403
medulloblastoma_cell_line:ONS-76.CNhs11861.10759-110E3	0.174261	0.174261	0.174261
Burkitt's_lymphoma_cell_line:RAJI.CNhs11268.10476-106I8	0.173602	0	0
H9_Embryoid_body_cells_melanocytic_induction_day27	0.171645	0.0858223	0.171645
Fibroblast_Villous_Mesenchymal	0.169655	0.67862	0.169655
liposarcoma_cell_line:SW_872.CNhs11851.10726-110A6	0.161908	0.323816	1.78099
Keratinocyte_epidermal	0.160772	1.23258	0.91104
Hep-2_cells_treated_with_Streptococci_strain_JRS4	0.159953	0	1.19965
Smooth_Muscle_Cells_Uterine	0.158375	0	0
pharyngeal_carcinoma_cell_line:Detroit_562.CNhs11849.10723-110A3	0.152721	0	0.916326
epididymis_adult.CNhs12847.10197-103E8	0.152543	0.457629	0
embryonic_kidney_cell_line:_HEK293%2FSLAM_infection_24hr.CNhs11047.10451-106G1	0.148211	0.889266	0.296422
MCF7_breast_cancer_cell_line_response_to_HRG_00hr45min_biol	0.147557	0	1.77068
MCF7_breast_cancer_cell_line_response_to_EGF1_00hr30min_biol	0.147229	0	3.38627
Saos-2_osteosarcoma_treated_with_ascorbic_acid_and_BGP_day04	0.144789	0	3.47494
bronchial_squamous_cell_carcinoma_cell_line:KNS-62.CNhs11862.10760-110E4	0.143426	0.143426	3.8725
Clontech_Human_Universal_Reference_Total_RNA_pool1.CNhs10608.10000-101A1	0.143408	0.215112	0.717039
MCF7_breast_cancer_cell_line_response_to_EGF1_03hr00min_biol	0.143269	0	4.72788
Saos-2_osteosarcoma_treated_with_ascorbic_acid_and_BGP_day21	0.141598	0	2.05317
mesenchymal_stem_cells_adipose_derived_adipogenic_induction_00hr00min	0.141001	0	0
serous_cystadenocarcinoma_cell_line:HTOA.CNhs11827.10693-109F9	0.138097	0	0
oral_squamous_cell_carcinoma_cell_line:Ca9-22.CNhs10752.10434-106E2	0.137314	0	2.19702
hepatoma_cell_line:Li-7.CNhs11271.10484-107A7	0.134991	0	0.809946
Hep-2_cells_mock_treated	0.132984	0	1.6623
epidermoid_carcinoma_cell_line:A431.CNhs10743.10426-106D3	0.132748	0	1.32748
small_cell_lung_carcinoma_cell_line:NCI-H82.CNhs12809.10842-111E5	0.125064	0	0.750384
Saos-2_osteosarcoma_treated_with_ascorbic_acid_and_BGP_02hr00min	0.116556	0	2.44767
H9_Embryoid_body_cells_melanocytic_induction_day12	0.115901	0.0289752	0.289752
Fibroblast_Dermal	0.109952	0.403155	0.842962
Saos-2_osteosarcoma_treated_with_ascorbic_acid_and_BGP_01hr00min	0.109296	0.0546482	1.69409
mesenchymal_stem_cells_adipose_derived_adipogenic_induction_00hr45min	0.107935	0	0.43174
mesenchymal_precursor_cell_ovarian_cancer_right_ovary	0.101357	0.0506787	0
Preadipocyte_visceral	0.0999748	0.0499874	0.149962
prostate_adult_pool1.CNhs10628.10022-101D4	0.0996597	0	0.0996597
293SLAM_rinderpest_infection_00hr	0.0986706	1.87474	0.690694
ovary_adult_pool1.CNhs10626.10020-101D2	0.0945743	0.189149	0
spleen_fetal_pool1.CNhs10651.10044-101F8	0.0878343	0	0
Saos-2_osteosarcoma_treated_with_ascorbic_acid_and_BGP_03hr	0.0864712	0	2.24825
kidney_adult_pool1.CNhs10622.10017-101C8	0.0862249	0	0.517349
Adipocyte_omental	0.0831063	0	0
Renal_Cortical_Epithelial_Cells	0.0818381	0.0818381	0.818381
MCF7_breast_cancer_cell_line_response_to_EGF1_00hr45min_biol	0.0795939	0	4.85523
Saos-2_osteosarcoma_treated_with_ascorbic_acid_and_BGP_24hr	0.0758276	0.0758276	2.27483
Chondrocyte_de_diff	0.0731245	0.0731245	0.511871
Preadipocyte_subcutaneous	0.072715	0.072715	0.509005
H9_Embryoid_body_cells_melanocytic_induction_day15	0.0665311	0	0.399187
Smooth_Muscle_Cells_Internal_Thoracic_Artery	0.06555	0	0.06555
Saos-2_osteosarcoma_treated_with_ascorbic_acid_and_BGP_00hr30min	0.0654595	0	1.63649
Saos-2_osteosarcoma_treated_with_ascorbic_acid_and_BGP_day07	0.0633087	0	2.34242
Saos-2_osteosarcoma_treated_with_ascorbic_acid_and_BGP_day28	0.0624056	0	2.80825
Saos-2_osteosarcoma_treated_with_ascorbic_acid_and_BGP_08hr	0.0608321	0	2.61578
Endothelial_Cells_Umbilical_vein	0.0576147	0	0
Preadipocyte_omental	0.0539395	0.0539395	0.0539395
Saos-2_osteosarcoma_treated_with_ascorbic_acid_and_BGP_day14	0.0523936	0	3.61516
Saos-2_osteosarcoma_treated_with_ascorbic_acid_and_BGP_01hr20min	0.0458477	0	2.47578
Fibroblast_skin_spinal_muscular_atrophy	0.0430613	0	0.0861226
Saos-2_osteosarcoma_treated_with_ascorbic_acid_and_BGP_00hr00min	0.0425184	0	2.38103
carcinoid_cell_line:SK-PN-DW.CNhs11846.10719-109I8	0	7.18939	0
peripheral_neuroectodermal_tumor_cell_line:KU-SN.CNhs11830.10697-109G4	0	5.78314	0.598257
tridermal_teratoma_cell_line:HGRT.CNhs11828.10694-109G1	0	3.68066	0
Krukenberg_tumor_cell_line:HSKTC.CNhs11822.10687-109F3	0	2.19917	8.79668
embryonic_kidney_cell_line:_HEK293%2FSLAM_untreated.CNhs11046.10450-106F9	0	1.99331	0.427137
squamous_cell_lung_carcinoma_cell_line:RERF-LC-AI.CNhs14240.10501-107C6	0	1.11977	0
vagina_adult.CNhs12854.10204-103F6	0	0.688197	0
cervical_cancer_cell_line:D98-AH2.CNhs11288.10552-107I3	0	0.480339	13.6096
small-cell_gastrointestinal_carcinoma_cell_line:ECC4.CNhs11734.10609-108F6	0	0.405768	0
papillotubular_adenocarcinoma_cell_line:TGBC18TKB.CNhs10734.10417-106C3	0	0.383018	3.63867
mesothelioma_cell_line:Mero-84.CNhs13072.10855-111F9	0	0.350564	0
rectal_cancer_cell_line:TT1TKB.CNhs11255.10469-106I1	0	0.335102	4.02123
Fibroblast_Lymphatic	0	0.322583	0.967749
mesenchymal_precursor_cell_bone_marrow	0	0.310185	1.34414
mucinous_cystadenocarcinoma_cell_line:MCAS.CNhs11873.10784-110H1	0	0.273743	1.64246
Anulus_Pulposus_Cell	0	0.227752	1.48039
mesenchymal_stem_cells_adipose_derived_adipogenic_induction_01hr40min	0	0.221577	0.443154
Osteoblast_differentiated	0	0.206794	0.206794
Renal_Epithelial_Cells	0	0.201588	0.403176
fibrosarcoma_cell_line:HT-1080.CNhs11860.10758-110E2	0	0.179406	0
MCF7_breast_cancer_cell_line_response_to_EGF1_01hr00min_biol	0	0.166966	3.33932
prostate_cancer_cell_line:DU145.CNhs11260.10490-107B4	0	0.152432	3.20107
Renal_Proximal_Tubular_Epithelial_Cell	0	0.13561	1.08488
Endothelial_Cells_Lymphatic	0	0.13357	0
neuroblastoma_cell_line:NH-12.CNhs11811.10555-107I6	0	0.127376	0
MCF7_breast_cancer_cell_line_response_to_HRG_02hr30min_biol	0	0.122593	1.96149
carcinoid_cell_line:NCI-H727.CNhs14244.10735-110B6	0	0.1146	5.5008
colon_adult	0	0.0909269	0.454635
mesenchymal_precursor_cell_ovarian_cancer_left_ovary	0	0.0660822	0
Saos-2_osteosarcoma_treated_with_ascorbic_acid_and_BGP_00hr45min	0	0.0577398	1.90541
Melanocyte_dark	0	0.0502861	0.553147
hepatocellular_carcinoma_cell_line_HepG2_ENCODE	0	0.0302548	0
Adipocyte_breast	0	0	0
Adipocyte_perirenal	0	0	0
Amniotic_Epithelial_Cells	0	0	0
B_lymphoblastoid_cell_line_GM12878_ENCODE	0	0	0
Burkitt's_lymphoma_cell_line:DAUDI.CNhs10739.10422-106C8	0	0	0
Endothelial_Cells_Artery	0	0	0
Endothelial_Cells_Microvascular	0	0	0
Endothelial_Cells_Thoracic	0	0	0
Endothelial_Cells_Vein	0	0	0
Fibroblast_Mammary	0	0	0.364684
Fibroblast_skin_dystrophia_myotonica	0	0	0.0597769
H9_Embryoid_body_cells_melanocytic_induction_day09	0	0	0.0539071
HES3-GFP_Embryonic_Stem_cells_cardiomyocytic_induction_day10	0	0	0.109606
Hair_Follicle_Dermal_Papilla_Cells	0	0	0
Hair_Follicle_Outer_Root_Sheath_Cells	0	0	0.264705
Hepatic_Sinusoidal_Endothelial_Cells	0	0	0
Hepatic_Stellate_Cells_lipocyte	0	0	0
K562_erythroblastic_leukemia_response_to_hemin_02hr30min	0	0	0
MCF7_breast_cancer_cell_line_response_to_EGF1_00hr00min_biol	0	0	4.45423
MCF7_breast_cancer_cell_line_response_to_EGF1_00hr15min_biol	0	0	4.232
MCF7_breast_cancer_cell_line_response_to_EGF1_01hr20min_biol	0	0	3.16871
MCF7_breast_cancer_cell_line_response_to_EGF1_01hr40min_biol	0	0	3.0907
MCF7_breast_cancer_cell_line_response_to_EGF1_02hr00min_biol	0	0	2.63071
MCF7_breast_cancer_cell_line_response_to_EGF1_02hr30min_biol	0	0	2.06752
MCF7_breast_cancer_cell_line_response_to_EGF1_03hr30min_biol	0	0	4.18254
MCF7_breast_cancer_cell_line_response_to_EGF1_04hr_biol	0	0	3.47076
MCF7_breast_cancer_cell_line_response_to_EGF1_05hr_biol	0	0	3.9272
MCF7_breast_cancer_cell_line_response_to_EGF1_06hr_biol	0	0	4.71024
MCF7_breast_cancer_cell_line_response_to_EGF1_07hr_biol	0	0	3.05983
MCF7_breast_cancer_cell_line_response_to_EGF1_08hr_biol	0	0	2.77045
MCF7_breast_cancer_cell_line_response_to_HRG_00hr15min_biol	0	0	2.79542
MCF7_breast_cancer_cell_line_response_to_HRG_00hr30min_biol	0	0	3.80455
MCF7_breast_cancer_cell_line_response_to_HRG_01hr00min_biol	0	0	2.69916
MCF7_breast_cancer_cell_line_response_to_HRG_01hr20min_biol	0	0	2.96587
MCF7_breast_cancer_cell_line_response_to_HRG_01hr40min_biol	0	0	2.87747
MCF7_breast_cancer_cell_line_response_to_HRG_02hr00min_biol	0	0	2.72178
MCF7_breast_cancer_cell_line_response_to_HRG_03hr00min_biol	0	0	2.69304
MCF7_breast_cancer_cell_line_response_to_HRG_03hr30min_biol	0	0	3.35574
MCF7_breast_cancer_cell_line_response_to_HRG_04hr_biol	0	0	2.62723
MCF7_breast_cancer_cell_line_response_to_HRG_05hr_biol	0	0	3.96071
MCF7_breast_cancer_cell_line_response_to_HRG_06hr_biol	0	0	2.74485
MCF7_breast_cancer_cell_line_response_to_HRG_07hr_biol	0	0	2.72462
MCF7_breast_cancer_cell_line_response_to_HRG_08hr_biol	0	0	3.59312
Mammary_Epithelial_Cell	0	0	0
Mesenchymal_Stem_Cells_Vertebral	0	0	0.386221
Mesothelial_Cells	0	0	0
Preadipocyte_breast	0	0	0.119358
Preadipocyte_perirenal	0	0	0
Prostate_Epithelial_Cells	0	0	1.30481
Prostate_Epithelial_Cells_polarized	0	0	3.71606
Saos-2_osteosarcoma_treated_with_ascorbic_acid_and_BGP_00hr15min	0	0	1.66755
Saos-2_osteosarcoma_treated_with_ascorbic_acid_and_BGP_02hr30min	0	0	2.09241
Sebocyte	0	0	0.644428
Sertoli_Cells	0	0	0
Smooth_Muscle_Cells_Bladder	0	0	1.24456
Smooth_Muscle_Cells_Colonic	0	0	0.0695481
Smooth_Muscle_Cells_Intestinal	0	0	0
Urothelial_cells	0	0	0
Wilms'_tumor_cell_line:HFWT.CNhs11728.10597-108E3	0	0	0
acantholytic_squamous_carcinoma_cell_line:HCC1806.CNhs11844.10717-109I6	0	0	0.862608
acute_lymphoblastic_leukemia_B-ALL_cell_line:BALL-1.CNhs11251.10455-106G5	0	0	0
acute_lymphoblastic_leukemia_T-ALL_cell_line:Jurkat.CNhs11253.10464-106H5	0	0	0.415644
acute_myeloid_leukemia_FAB_M5_cell_line:U-937_DE-4.CNhs13058.10834-111D6	0	0	1.24701
acute_myeloid_leukemia_FAB_M6_cell_line:F-36P.CNhs13505.10837-111D9	0	0	0
adenocarcinoma_cell_line:IM95m.CNhs11882.10796-110I4	0	0	5.23548
adrenal_cortex_adenocarcinoma_cell_line:SW-13.CNhs11893.10810-111A9	0	0	0
argyrophil_small_cell_carcinoma_cell_line:TC-YIK.CNhs11725.10589-108D4	0	0	1.13434
b_cell_line:RPMI1788.CNhs10744.10427-106D4	0	0	0
bone_marrow_stromal_cell_line:StromaNKtert.CNhs11931.10686-109F2	0	0	2.46216
brain_adult	0	0	0
brain_adult_pool1.CNhs10617.10012-101C3	0	0	0
breast_adult	0	0	0
bronchioalveolar_carcinoma_cell_line:NCI-H358.CNhs11840.10709-109H7	0	0	0
bronchogenic_carcinoma_cell_line:ChaGo-K-1.CNhs11841.10710-109H8	0	0	0
carcinoid_cell_line:NCI-H1770.CNhs11834.10703-109H1	0	0	0.28007
carcinosarcoma_cell_line:JHUCS-1.CNhs11747.10642-109A3	0	0	0.86532
cervical_cancer_cell_line:ME-180.CNhs11289.10553-107I4	0	0	0.499497
chondrosarcoma_cell_line:SW_1353.CNhs11833.10700-109G7	0	0	2.27881
chronic_myelogenous_leukemia_cell_line_K562_ENCODE	0	0	0
clear_cell_carcinoma_cell_line:TEN.CNhs11930.10636-108I6	0	0	0
colon_fetal	0	0	0.52788
cord_blood_derived_cell_line:COBL-a_untreated.CNhs11045.10449-106F8	0	0	0.483764
corpus_callosum_adult_pool1.CNhs10649.10042-101F6	0	0	0
diaphragm_fetal	0	0	0
diencephalon_adult.CNhs12610.10193-103E4	0	0	0
diffuse_large_B-cell_lymphoma_cell_line:CTB-1.CNhs11741.10631-108I1	0	0	0
ductal_cell_carcinoma_cell_line:KLM-1.CNhs11100.10438-106E6	0	0	0.58072
embryonic_pancreas_cell_line:1C3D3.CNhs11732.10605-108F2	0	0	0
embryonic_pancreas_cell_line:1C3IKEI.CNhs11733.10606-108F3	0	0	0
embryonic_pancreas_cell_line:2C6.CNhs11814.10603-108E9	0	0	0
endometrial_carcinoma_cell_line:OMC-2.CNhs11266.10497-107C2	0	0	0
endometrial_stromal_sarcoma_cell_line:OMC-9.CNhs11249.10448-106F7	0	0	0
endometrioid_adenocarcinoma_cell_line:JHUEM-1.CNhs11748.10643-109A4	0	0	0
epidermoid_carcinoma_cell_line:Ca_Ski.CNhs10748.10431-106D8	0	0	1.20557
epithelioid_sarcoma_cell_line:HS-ES-1.CNhs11247.10443-106F2	0	0	0.952405
epithelioid_sarcoma_cell_line:HS-ES-2R.CNhs14239.10495-107B9	0	0	0
esophagus_adult_pool1.CNhs10620.10015-101C6	0	0	0
extraskeletal_myxoid_chondrosarcoma_cell_line:H-EMC-SS.CNhs10728.10410-106B5	0	0	0
fibrous_histiocytoma_cell_line:GCT_TIB-223.CNhs11842.10711-109H9	0	0	1.54735
frontal_lobe_adult_pool1.CNhs10647.10040-101F4	0	0	0
gastric_adenocarcinoma_cell_line:MKN1.CNhs11737.10614-108G2	0	0	0.961
gastric_cancer_cell_line:AZ521.CNhs11286.10549-107H9	0	0	0
gastric_cancer_cell_line:GSS.CNhs14241.10560-108A2	0	0	0
gastrointestinal_carcinoma_cell_line:ECC12.CNhs11738.10615-108G3	0	0	0
giant_cell_carcinoma_cell_line:Lu99B.CNhs10751.10433-106E1	0	0	0.170575
glioma_cell_line:GI-1.CNhs10731.10413-106B8	0	0	0
globus_pallidus_adult	0	0	0
globus_pallidus_newborn	0	0	0
hairy_cell_leukemia_cell_line:Mo.CNhs11843.10712-109I1	0	0	0
hepatic_mesenchymal_tumor_cell_line:LI90.CNhs11868.10778-110G4	0	0	0
keratoacanthoma_cell_line:HKA-1.CNhs11880.10791-110H8	0	0	0.781094
large_cell_non-keratinizing_squamous_carcinoma_cell_line:SKG-II-SF.CNhs11825.10692-109F8	0	0	0.255469
leiomyoblastoma_cell_line:G-402.CNhs11848.10721-110A1	0	0	0
leiomyoma_cell_line:10964C.CNhs11722.10569-108B2	0	0	1.01778
leiomyoma_cell_line:15242A.CNhs11723.10570-108B3	0	0	0
leiomyoma_cell_line:15425.CNhs11724.10571-108B4	0	0	0.326543
lens_epithelial_cell_line:SRA_01%2F04.CNhs11750.10647-109A8	0	0	3.4104
liposarcoma_cell_line:KMLS-1.CNhs11870.10782-110G8	0	0	1.55216
locus_coeruleus_adult	0	0	0
lung_adenocarcinoma_cell_line:A549.CNhs11275.10499-107C4	0	0	0.444542
lung_adenocarcinoma_papillary_cell_line:NCI-H441.CNhs14245.10742-110C4	0	0	0.151773
lung_adult_pool1.CNhs10625.10019-101D1	0	0	0
lung_fetal	0	0	0
lung_right_lower_lobe_adult	0	0	0
medulla_oblongata_adult	0	0	0
medulla_oblongata_adult_pool1.CNhs10645.10038-101F2	0	0	0
medulloblastoma_cell_line:D283_Med.CNhs12805.10838-111E1	0	0	0
melanoma_cell_line:COLO_679.CNhs11281.10514-107E1	0	0	1.227
melanoma_cell_line:G-361.CNhs11254.10465-106H6	0	0	0
merkel_cell_carcinoma_cell_line:MKL-1.CNhs12838.10843-111E6	0	0	0.403427
merkel_cell_carcinoma_cell_line:MS-1.CNhs12839.10844-111E7	0	0	6.58838
mesenchymal_precursor_cell_adipose	0	0	0.0907535
mesenchymal_precursor_cell_ovarian_cancer_metastasis	0	0	0.130664
mesenchymal_stem_cell_line:Hu5%2FE18.CNhs11718.10568-108B1	0	0	0.791496
mesenchymal_stem_cells_adipose_derived_adipogenic_induction_00hr15min	0	0	0.93135
mesenchymal_stem_cells_adipose_derived_adipogenic_induction_01hr20min	0	0	1.35835
mesenchymal_stem_cells_adipose_derived_adipogenic_induction_02hr00min	0	0	0.592466
mesenchymal_stem_cells_adipose_derived_adipogenic_induction_02hr30min	0	0	0.427351
mesenchymal_stem_cells_adipose_derived_adipogenic_induction_03hr00min	0	0	0.498649
mesenchymal_stem_cells_adipose_derived_adipogenic_induction_12hr00min	0	0	0
mesenchymal_stem_cells_adipose_derived_adipogenic_induction_day02	0	0	0.239379
mesenchymal_stem_cells_adipose_derived_adipogenic_induction_day04	0	0	0.416579
mesenchymal_stem_cells_adipose_derived_adipogenic_induction_day08	0	0	0.433128
mesenchymal_stem_cells_adipose_derived_adipogenic_induction_day12	0	0	0.249441
mesothelioma_cell_line:ACC-MESO-1.CNhs11263.10493-107B7	0	0	0
mesothelioma_cell_line:ACC-MESO-4.CNhs11264.10494-107B8	0	0	4.63216
mesothelioma_cell_line:Mero-14_tech_rep1.CNhs13065.10849-111F3	0	0	0
mesothelioma_cell_line:Mero-82.CNhs13069.10853-111F7	0	0	0.538346
mesothelioma_cell_line:NCI-H2052.CNhs13063.10847-111F1	0	0	1.68905
mesothelioma_cell_line:No36.CNhs13074.10857-111G2	0	0	1.39316
mucinous_adenocarcinoma_cell_line:JHOM-1.CNhs11752.10648-109A9	0	0	0
myxofibrosarcoma_cell_line:MFH-ino.CNhs11729.10600-108E6	0	0	2.19889
myxofibrosarcoma_cell_line:NMFH-1.CNhs11821.10684-109E9	0	0	0.952184
neuroblastoma_cell_line:CHP-134.CNhs11276.10508-107D4	0	0	0
nucleus_accumbens_adult_pool1.CNhs10644.10037-101F1	0	0	0
occipital_lobe_adult	0	0	0
occipital_pole_adult_pool1.CNhs10643.10036-101E9	0	0	0
oral_squamous_cell_carcinoma_cell_line:HO-1-u-1.CNhs11287.10550-107I1	0	0	0.490038
oral_squamous_cell_carcinoma_cell_line:HSC-3.CNhs11717.10545-107H5	0	0	0.45169
oral_squamous_cell_carcinoma_cell_line:SAS.CNhs11810.10544-107H4	0	0	1.02066
osteoclastoma_cell_line:Hs_706.T.CNhs11835.10704-109H2	0	0	0.43602
osteosarcoma_cell_line:143B%2FTK^-neo^R.CNhs11279.10510-107D6	0	0	1.90092
paracentral_gyrus_adult_pool1.CNhs10642.10035-101E8	0	0	0
parietal_lobe_adult_pool1.CNhs10641.10034-101E7	0	0	0
pleomorphic_hepatocellular_carcinoma_cell_line:SNU-387.CNhs11933.10706-109H4	0	0	0
pons_adult_pool1.CNhs10640.10033-101E6	0	0	0
postcentral_gyrus_adult_pool1.CNhs10638.10032-101E5	0	0	0
rectum_fetal	0	0	0
renal_cell_carcinoma_cell_line:OS-RC-2.CNhs10729.10411-106B6	0	0	4.50124
renal_cell_carcinoma_cell_line:TUHR10TKB.CNhs11257.10471-106I3	0	0	0
retinoblastoma_cell_line:Y79.CNhs11267.10475-106I7	0	0	0.174207
schwannoma_cell_line:HS-PSS_tech_rep1.CNhs11183.10442-106F1	0	0	0.375633
schwannoma_cell_line:HS-PSS_tech_rep2.CNhs11245.10442-106F1	0	0	0
seminal_vesicle_adult.CNhs12851.10201-103F3	0	0	0
serous_adenocarcinoma_cell_line:JHOS-2.CNhs11746.10639-108I9	0	0	1.56548
serous_adenocarcinoma_cell_line:SK-OV-3-R_biol_rep1.CNhs13099.11841-124H5	0	0	0
signet_ring_carcinoma_cell_line:NUGC-4.CNhs11270.10483-107A6	0	0	10.2718
skeletal_muscle_fetal	0	0	1.49854
skin_adult	0	0	0
small_cell_cervical_cancer_cell_line:HCSC-1.CNhs11885.10800-110I8	0	0	4.36503
small_cell_lung_carcinoma_cell_line:DMS_144.CNhs12808.10841-111E4	0	0	1.87482
small_cell_lung_carcinoma_cell_line:LK-2.CNhs11285.10541-107H1	0	0	0.59336
small_cell_lung_carcinoma_cell_line:WA-hT.CNhs11812.10562-108A4	0	0	0.88345
small_intestine_fetal	0	0	0.447544
spinal_cord_adult	0	0	0
splenic_lymphoma_with_villous_lymphocytes_cell_line:SLVL.CNhs10741.10424-106D1	0	0	0
squamous_cell_carcinoma_cell_line:EC-GI-10.CNhs11252.10463-106H4	0	0	0
squamous_cell_carcinoma_cell_line:JHUS-nk1.CNhs11749.10646-109A7	0	0	2.27021
squamous_cell_carcinoma_cell_line:T3M-5.CNhs11739.10616-108G4	0	0	0.432339
squamous_cell_lung_carcinoma_cell_line:LC-1F.CNhs14238.10457-106G7	0	0	0.478697
stomach_fetal	0	0	0
substantia_nigra_newborn	0	0	0
temporal_lobe_adult_pool1.CNhs10637.10031-101E4	0	0	0
thalamus_adult	0	0	0
thyroid_carcinoma_cell_line:KHM-5M.CNhs14140.10776-110G2	0	0	0.590888
thyroid_carcinoma_cell_line:TCO-1.CNhs11872.10783-110G9	0	0	0
transitional-cell_carcinoma_cell_line:5637.CNhs10735.10418-106C4	0	0	0.228726
transitional-cell_carcinoma_cell_line:JMSU1.CNhs11261.10492-107B6	0	0	0.68224
tubular_adenocarcinoma_cell_line:SUIT-2.CNhs11883.10797-110I5	0	0	1.95811
xeroderma_pigentosum_b_cell_line:XPL_17.CNhs11813.10563-108A5	0	0	0
